# Supplementary material for: The histone demethylase KDM2B regulates human primordial germ cell-like cells specification
Source: Int J Biol Sci. 2021 Jan 1;17(2):527–38. doi: 10.7150/ijbs.55873 (PMC7893587; doi:10.7150/ijbs.55873)
Supplement: Supplementary file 2 — Supplementary document - differentially expressed gene list. [file ijbsv17p0527s2.xlsx]

## Sheet: Sheet1
ESC_KOup	D1_KOup	D2_KOup	ESC_KOdn	D1_KOdn	D2_KOdn
COL14A1	HAPLN1	HAPLN1	CUZD1	RPS4Y1	RSPO3
MSC	DAZ2	AC012645.1	RPS4Y1	MNS1	CEP126
TBC1D23	AC012645.1	ADM	CHCHD2	AC135803.1	CCDC39
HPDL	HPGD	C11orf72	CYP26A1	AC091588.1	ZCWPW2
AC048382.6	AL139099.2	TBCA	CHD3	TXNRD2	SCG2
RNF187	SPNS2	AL138976.2	SMOC2	SFRP2	LRRC9
C11orf72	AC025423.4	SAT1	AP000459.3	EIF3CL	AC091057.4
PCDHAC2	CSRP1	TSTD1	OCIAD1-AS1	AC009902.3	EYA4
SP8	GPR157	GRK5	IDO1	AC017083.2	AC091152.2
LINC00989	PKP3	SPATA17	AL606534.1	AC092354.2	TUBB
AP002748.5	NDUFC2-KCTD14	TCP1	NARF	AC037487.1	COL21A1
TNFSF9	TAS2R14	TBC1D23	ZNF562	AC011477.2	AC090679.2
GALNT9	STRIT1	LINC02328	LHPP	ZNF681	AC107982.3
CAV1	EPAS1	HPDL	IFITM2	HAS3	NDST3
AC087354.1	CCSER1	ERVK-28	MAP3K13	SP5	AL359551.1
MN1	CEBPA	GLYATL2	AC124312.3	AL592430.2	LINC01829
LRRC4	AGMO	MIR133A1HG	HEPH	INPP5F	AC025176.1
SHOC1	MUC15	AC007317.1	ZIC2	GLS	KCNJ13
GDF3	ERVK-28	AL390208.1	NDUFB4	AC025176.1	Z83844.3
PDGFRA	AL031775.1	H4C14	LINC01139	SMARCA5	MIAT
ERVK-28	AC080011.1	HPGD	BUB1	ZIC5	AC109347.1
CTSF	TMEM54	EXOSC4	ZNF681	ZNF300	LINC02315
ZIC1	TRIM38	CLDN4	CITED2	ZFP36L2	TMEM232
VWCE	CLDN4	MATR3	ADGRL4	AP1S2	GPR55
SHISA9	ESRP2	AC092821.4	AC104461.1	UNC13A	VCAN
PDGFA	PCDH15	TMPRSS13	HLA-DQB1	ANKRD20A1	AC244517.1
RIPK4	ST14	AC087354.1	HIBADH		GALNTL6
EPHA2	AC000120.4	AL390860.1	SMIM30		CAPS2
NODAL	LINC01414	S100A16	HAPLN3		EIF3CL
IL6R	DLX1	LNCPRESS1	POU3F1		CDX1
ACTB	STOM	DIO3	SERPINB1		OR10A6
RASIP1	STMN2	AC104257.1	TMEM219		AP001330.4
ABCG2	AC107982.3	A4GALT	SOX3		IGDCC4
SEMA6A	C14orf39	AC092296.2	RMI2		AC012557.1
ZNF878	AC096586.1	TWF1	DDAH2		EREG
BCOR	GRHL1	PDCD2	SOCS2		CFAP69
PNMA8B	SPINK1	ST14	TNNT1		FOXM1
IQSEC2	NECTIN4	S100A14	MIR924HG		EBF3
CPT1A	PCP4L1	DNMT3L	APLN		ATP8B3
FAAH	CCDC178	MDFI	VIM		GAPDH
TSPEAR-AS2	IQUB	C17orf107	DISP1		AL138731.1
ST14	DIO3	AL031600.3	PCLAF		NOTUM
TUBB6	C17orf107	NPIPB6	SELENOP		COCH
SPP1	H4C14	WARS1	ZIC5		NKD1
PCSK9	AC018645.3	NPIPA7	ATP2A1-AS1		AC021851.1
MANEAL	S100A14	PCDHB5	KDM2B		PRTG
ALX1	TANC2	DKK2	RAB25		LRRC7
PARM1	GRHL2	NCBP2AS2	IRX2		LINC01419
AMMECR1	MT1E	LGALS1	ASF1B		NCKAP1
LAMC2	DDIT4	PON2	HEXD		DNM1
FLNC	ABCC4	ATP6V1C2	C17orf49		IGLON5
MMP25	MAGEH1	SLC66A3	CYBA		LRRC39
MYSM1	HPDL	LINC00571	GCHFR		AL359715.2
RANBP2	AC104113.1	MCCC1	CLYBL		AC080011.1
PCAT14	AC124016.3	CD70	CLCNKB		GPR22
IL17RD	KRT80	IFI6	VKORC1		LYPLAL1-DT
FGF4	SLC7A2	LY75-CD302	LMOD1		AC092953.2
RFLNB	GPR65	LAD1	ZNF185		COL2A1
TNFRSF8	DLX4	PGM2	PLCG2		CALCRL
RPRM	CXCL14	AC011287.1	AC010655.4		MCC
ENPP1	AP001273.2	MRPL18	ZNF717		LRRC4C
TTYH2	FAAH	GALNT4	ANKRD7		TAS2R30
NEFH	SYT7	ANAPC4	BNIP3L		ANKHD1
SOX8	TBCA	MAGEH1	AC132872.1		RAD50
MRS2	ADAMTS9	SLIRP	LNCOG		AC037487.1
ETV4	MT2A	CD53	MFGE8		SLC1A2
MME	DOCK9	NLRP7	SPIRE2		CPXM1
FN1	ADM	IMPA2	SNX2		LINC02444
SLC27A4	SOX15	ANKHD1-EIF4EBP3	KCNQ2		CBX5
CDCP1	MT1X	TNFSF9	LSM4		JAKMIP1
ACTA1	IGFBP3	MT2A	RPA3		HIP1
SCARF2	HCK	GHITM	PSMG3		PRKDC
NPTXR	SESN3	TCL1A	STC1		AC098798.1
CBLN1	PROS1	HERC5	CPXM1		IGF1R
CLTC	KCNC3	FEZ2	PLA2G4C		LIN28A
SLC2A14	C1orf115	LYZL6	NCAPG		COL1A2
NETO2	AL137003.1	CYB5R1	MRPL23		B3GALT2
SFT2D2	DLL1	UBE2Q2	HLA-DRB1		IGF2BP1
MET	UGCG	AC007182.1	CDK1		LINC01687
IRF2BPL	AC087354.1	VWA5B2	CDH11		GUSBP11
TFAP2C	ABCC2	PLAAT3	FGFR3		LINC02795
EMILIN1		PI4K2B	OTX2		Z94721.2
ACE		VTCN1	S100A16		RAD21
AC010198.2		PRKACB	ADD3		CARNS1
FBRSL1		MX1	NTF3		LINC00261
FERMT1			RNF130		UHRF1
PITX2			ATP1A2		MSN
TUBB3			HMGB2		AC110792.2
AL592430.2			NME4		TK1
DAAM1			MDFI		ZCCHC12
SLC6A15			AC010680.1		ZNF423
GCC2			P3H2		TOX3
COL1A1			CAMK2N1		AC018645.3
HHLA1			TMEM88		SP5
AL136964.1			LOXL2		DDX17
SEPHS1			UPK1A-AS1		PTAR1
AC019155.2			GRAMD2A		STIMATE-MUSTN1
PCDHGA8			SCRN2		HMGA2
NBPF20			CHD9		ADGRL4
NCAN			DPEP1		ZNF562
BAZ1A					AL136982.6
NANOG					PODXL
ZNF697					SBK1
DYSF					CARD10
EPHX1					PTPRS
TTN					MAP6D1
DPF1					SOX12
GRIA1					FGD3
CRLF1
NPIPB13
SPON1
LAMB1
LAMC1
H2BC12
SLX1A-SULT1A3
TACC1
DAZ1
FZD7
SPRN
VCAN
CU639417.1
ECPAS
AC090739.1
ARRB1
HELLS
RBM19
MAFA
HERC5
NKX1-2
EBF2
SNX27
UBE2O
AKAP12
COL7A1
TTC39C
GMIP
RNF144B
THSD7B
TEX15
ERICH5
SPTBN2
PGM2L1
CYFIP1
CAPN5
STXBP6
SKIL
